# Supplementary material for: Hypoxia Preconditioned Serum (HPS) Promotes Osteoblast Proliferation, Migration and Matrix Deposition
Source: Biomedicines. 2022 Jul 7;10(7):1631. doi: 10.3390/biomedicines10071631 (PMC9313157; doi:10.3390/biomedicines10071631)
Supplement: Supplementary file 1 [file biomedicines-10-01631-s001.zip]

Archive with 1 entries (1 files):
- biomedicines-1782663-supplementary.pdf
